# Supplementary material for: A novel and efficient method for producing high-purity single protoplast-derived isolates of Plasmodiophora brassicae
Source: Front Microbiol. 2026 Apr 13;17:1789807. doi: 10.3389/fmicb.2026.1789807 (PMC13111542; doi:10.3389/fmicb.2026.1789807)
Supplement: Supplementary Table 1 — The number of resting spores in single infected root protoplasts was determined. Resting spores from 12 single protoplasts of P. brassicae strain AB11 were released in 100 μL of distilled water. Spores in 1 μL from the 100 μL spore suspension were counted on a hemocytometer, with three replicates performed for accuracy. [file Table_1.xlsx]

## Sheet: Table S1
Protoplast #	1	2	3	Mean	Standard deviation	Total number of resting spores/protoplast
	Number of resting spores/ul			(spores/µl)
AB11-sp-1	17	17	20	18	2	1800
AB11-sp-2	47	52	49	49	3	4933
AB11-sp-3	85	91	96	91	6	9067
AB11-sp-4	83	78	90	84	6	8367
AB11-sp-5	55	68	66	63	7	6300
AB11-sp-6	68	63	67	66	3	6600
AB11-sp-7	34	31	33	33	2	3267
AB11-sp-8	12	13	13	13	1	1267
AB11-sp-9	33	35	33	34	1	3367
AB11-sp-10	32	30	31	31	1	3100
AB11-sp-11	22	19	20	20	2	2033
AB11-sp-12	53	53	57	54	2	5433

## Sheet: Table S2 
Run	BioSample	AvgSpotLen	Bases	Collection_Date	Experiment	Geo_loc	Isolate	Library name	Sample-type
SRR6917687	SAMN08814104	194	48.14 M	2014	SRX3865270	AB,Athabasca	F175-14	pbra07	FI
SRR6917688	SAMN08814105	194	35.90 M	2014	SRX3865269	AB,Sturgeon County	F187-14	pbra08	FI
SRR6917689	SAMN08814102	218	117.56 M	2014	SRX3865268	AB,Minburn	F123-14	pbra05	FI
SRR6917690	SAMN08814103	210	47.20 M	2014	SRX3865267	AB,Athabasca	F172-14	pbra06	FI
SRR6917691	SAMN08814100	217	204.44 M	2013	SRX3865266	AB,Westlock	D-G3	pbra03	FI
SRR6917692	SAMN08814101	221	644.60 M	2014	SRX3865265	AB,Edmonton	F1-14	pbra04	FI
SRR6917693	SAMN08814098	226	87.06 M	2006	SRX3865264	BC,Abbottsford	AbotJE-ss1_ua	pbra01	SSI
SRR6917694	SAMN08814099	191	59.00 M	2006	SRX3865263	AB,Edmonton	CDCN4	pbra02	FI
SRR6917695	SAMN08814117	231	29.92 M	2006	SRX3865262	AB,St. Albert	SACAN-ss3_ua	pbra21	SSI
SRR6917696	SAMN08814107	232	59.60 M	2014	SRX3865261	AB,Sturgeon County	F310-14	pbra10	FI
SRR6917697	SAMN08814106	230	141.18 M	2014	SRX3865260	AB,Sturgeon County	F188-14	pbra09	FI
SRR6917698	SAMN08814109	194	71.43 M	2006	SRX3865259	ON,Orton	ORCA-ss2_aaf	pbra19	SSI
SRR6917699	SAMN08814115	227	71.80 M	2006	SRX3865258	AB,St. Albert	SACAN-ss1_ua	pbra20	SSI
SRR6917700	SAMN08814113	195	17.06 M	2013	SRX3865257	AB,Westlock	Path 5a	pbra17	FI
SRR6917701	SAMN08814097	195	34.58 M	2006	SRX3865256	BC,Abbottsford	AbotJE-ss1_aaf	pbra18	SSI
SRR6917702	SAMN08814114	193	55.46 M	2006	SRX3865255	AB,St. Albert	SACAN-ss1_aaf	pbra15	SSI
SRR6917703	SAMN08814111	193	66.29 M	2006	SRX3865254	ON,Orton	ORCA-ss4_aaf	pbra16	SSI
SRR6917704	SAMN08814112	231	50.82 M	2006	SRX3865253	ON,Orton	ORCA-ss4_ua	pbra13	SSI
SRR6917705	SAMN08814116	193	78.65 M	2006	SRX3865252	AB,St. Albert	SACAN-ss3_aaf	pbra14	SSI
SRR6917706	SAMN08814108	219	204.53 M	2013	SRX3865251	AB,Westlock	L-G1	pbra11	FI
SRR6917707	SAMN08814110	231	32.86 M	2006	SRX3865250	ON,Orton	ORCA-ss2_ua	pbra12	SSI

## Sheet: Table S3
Primers	Reference genome	Contigs	Position	FAM-	HEX-	Common primer	Flanking sequnces and SNPs
pbe3_01_1926841	e3 genome (GCA_001049375.1, Swedish University of Agricultural Sciences)	OVEO01000001.1	1926841	GAAGGTGACCAAGTTCATGCTGTCCAGTTTGTTTGTGTTGTGCCTGAT	GAAGGTCGGAGTCAACGGATTCCAGTTTGTTTGTGTTGTGCCTGAC	CGTTGGCGATCGGGTATCCCA	ACGCACCAGATTCGAATTCATCTCAGGGTGGGTCGTCCAGTTTGTTTGTGTTGTGCCTGA[T/C]CAGCTGACCGCTCCCTGCGCCAGGGCATGGGATACCCGATCGCCAACGATCCTGTATACG
pbe3_01_2061998	e3 genome (GCA_001049375.1, Swedish University of Agricultural Sciences)	OVEO01000001.1	2061998	GAAGGTGACCAAGTTCATGCTTCCCGTCGGAAATGTAACACGAC	GAAGGTCGGAGTCAACGGATTTGTCCCGTCGGAAATGTAACACGAA	TGGAAACAACGGAAGGATAATGTGTCAATT	CTCGGCGAAATCCTGTCAGCAATTGAGTTCGAGGTATGTCCCGTCGGAAATGTAACACGA[C/A]TGCCGAATTGACACATTATCCTTCCGTTGTTTCCAGGACCGAGCGTCGTTTGATATGGTA
pbe3_01_259012	e3 genome (GCA_001049375.1, Swedish University of Agricultural Sciences)	OVEO01000001.1	259012	GAAGGTGACCAAGTTCATGCTTGGATCTCGTGCTACTTCATGGC	GAAGGTCGGAGTCAACGGATTTGGATCTCGTGCTACTTCATGGG	CGAAATGGCTGAAGAACCCGAACAT	GGACAGGTCGCCAGCGAAATGGCTGAAGAACCCGAACATGACCGGCAAGATGACCGCCGG[G/C]CCATGAAGTAGCACGAGATCCAGCATCCGAAGAACGAACGGCTTCGGGAACGCGTATACG
pbe3_02_1483704	e3 genome (GCA_001049375.1, Swedish University of Agricultural Sciences)	OVEO01000002.1	1483704	GAAGGTGACCAAGTTCATGCTCCCAACATCGAGGCGGCTAC	GAAGGTCGGAGTCAACGGATTCCCAACATCGAGGCGGCTAG	CATCGATCGTGAAGAAGCAGGTCAT	GCCAGGTGAACTCGCGTACGGTACCAACTGCTTGGCCGATGCCCAACATCGAGGCGGCTA[C/G]TCGGAAGCTGGCTGGCATGACCTGCTTCTTCACGATCGATGCCCACAAGGGGTTCTGGCT
pbe3_02_1624152	e3 genome (GCA_001049375.1, Swedish University of Agricultural Sciences)	OVEO01000002.1	1624152	GAAGGTGACCAAGTTCATGCTCAGTAAGTCTTCTTCCTCTGACGACT	GAAGGTCGGAGTCAACGGATTAGTAAGTCTTCTTCCTCTGACGACC	GATCGGACCCGTCCTCCTGT	GATGGTGGCATGAAGTTCAGGTGCACCGGTGTGAACAGTAAGTCTTCTTCCTCTGACGAC[T/C]CTATCGACTGTACAGGAGGACGGGTCCGATCGTTGGGTCTTTGAGTCCAAAGCGGCTGGG
pbe3_03_1740406	e3 genome (GCA_001049375.1, Swedish University of Agricultural Sciences)	OVEO01000003.1	1740406	GAAGGTGACCAAGTTCATGCTCCATTTCATGCAGACTGCCATGC	GAAGGTCGGAGTCAACGGATTCCCATTTCATGCAGACTGCCATGT	TCATAGTGCCCATCATCGTCCTGT	CCTGAGGACGTTGCCGGCAGGCTTAACGTGGACCTGGCCCATTTCATGCAGACTGCCATG[C/T]GGGCACGACAGGACGATGATGGGCACTATGACCTCGCGTACGACGTCGTGCGCGACGCGG
pbe3_03_420825	e3 genome (GCA_001049375.1, Swedish University of Agricultural Sciences)	OVEO01000003.1	420825	GAAGGTGACCAAGTTCATGCTCATGCGGTTCCCCGGTGGTA	GAAGGTCGGAGTCAACGGATTATGCGGTTCCCCGGTGGTC	CCAAATGGTGTTTGGCCTGTTCAGT	AACTTGGCAGAATCAAAAGGTTCCAAAAAAGGTTACATCACCATGCGGTTCCCCGGTGGT[A/C]CCCCTCCCGAGTACTGAACAGGCCAAACACCATTTGGCTTCGCAATTCGGAATGAGATAC
pbe3_03_968504	e3 genome (GCA_001049375.1, Swedish University of Agricultural Sciences)	OVEO01000003.1	968504	GAAGGTGACCAAGTTCATGCTGACGATAGCGACGCCGTGG	GAAGGTCGGAGTCAACGGATTCTGACGATAGCGACGCCGTGA	TTTCGACCTGCGATCGGCTGAATAA	GTGCCGTCCCGAGAGTTCGAAACGCTGACCCACGCCGTCGCTGACGATAGCGACGCCGTG[G/A]CGTGGTCGTTATTCAGCCGATCGCAGGTCGAAACGTTCCTGGATCAGGTCACGCACGACG
pbe3_04_1419643	e3 genome (GCA_001049375.1, Swedish University of Agricultural Sciences)	OVEO01000004.1	1419643	GAAGGTGACCAAGTTCATGCTGTCGTGTCGTGTCGTGTCGC	GAAGGTCGGAGTCAACGGATTGTGTCGTGTCGTGTCGTGTCGT	CGCGCGACGTCGTTAGGCA	CGTTGCACAGCACGGCGCTGAACGCGACGTCCTGCGCGCGCGACGTCGTTAGGCAAACGG[G/A]CGACACGACACGACACGACACGACGTACGAGGTCGCCGGACGGCTCCATGCACGTGTCGG
pbe3_04_172395	e3 genome (GCA_001049375.1, Swedish University of Agricultural Sciences)	OVEO01000004.1	172395	GAAGGTGACCAAGTTCATGCTGACCAGCTGTCGATGCGGTTC	GAAGGTCGGAGTCAACGGATTTTGACCAGCTGTCGATGCGGTTT	CATTCTTAATCCCGAAACTTATGCTTCGTA	GGAGGGATACAACGACCGTAGTATGTATCGTGACTGTGTTGACCAGCTGTCGATGCGGTT[C/T]GGAGAAAAGGTCGCCGTACGAAGCATAAGTTTCGGGATTAAGAATGGGGAGATATTTGGT
pbe3_04_502349	e3 genome (GCA_001049375.1, Swedish University of Agricultural Sciences)	OVEO01000004.1	502349	GAAGGTGACCAAGTTCATGCTGGCGGAATGAAGGCCGACG	GAAGGTCGGAGTCAACGGATTCGGCGGAATGAAGGCCGACT	GTGCATCCCGGGTTGATATACGAA	GCCCTCAGTCTGGTTGCCCACAGTGGCAGGGTGCATCCCGGGTTGATATACGAACCCCAA[C/A]GTCGGCCTTCATTCCGCCGAGAAACGTCGTCAGCTCTCGTTGAACGTTTGGCAACCATGA
pbe3_05_1203025	e3 genome (GCA_001049375.1, Swedish University of Agricultural Sciences)	OVEO01000005.1	1203025	GAAGGTGACCAAGTTCATGCTCACTGTTCAACACCGTTCCTATCCA	GAAGGTCGGAGTCAACGGATTACTGTTCAACACCGTTCCTATCCG	CGACCTACATCTGGTGGTCGTTT	TCCTGCTTACCGACAGCGACCTACATCTGGTGGTCGTTTCGGGTGAGGAACAGTGCACGA[T/C]GGATAGGAACGGTGTTGAACAGTGGCCTTCATGCGGAAAGATGGCGATCAGCTGTTAGAC
pbe3_05_20344	e3 genome (GCA_001049375.1, Swedish University of Agricultural Sciences)	OVEO01000005.1	20344	GAAGGTGACCAAGTTCATGCTGGCACACACCTTGAACCTGACAAT	GAAGGTCGGAGTCAACGGATTGCACACACCTTGAACCTGACAAC	CCCGCGCGACCCATCATGT	CGACAGGTTCGGAATGCGCTCGCGTTGGATTTGTCCCGCGCGACCCATCATGTCCTCTAT[A/G]TTGTCAGGTTCAAGGTGTGTGCCGCCCGCGAACTGTTCGAGGAGACTGGCCTGCTGCTGG
pbe3_05_58597	e3 genome (GCA_001049375.1, Swedish University of Agricultural Sciences)	OVEO01000005.1	58597	GAAGGTGACCAAGTTCATGCTGTTCATCCCGTACAGCGCGATG	GAAGGTCGGAGTCAACGGATTAGTTCATCCCGTACAGCGCGATA	GCGCCGACCATGCCGTGAT	CTGGCGCACGCGCCCCATGTTGTAGAAGATGACGCCCGAGTTCATCCCGTACAGCGCGAT[G/A]TCGTCGAGGATCACGGCATGGTCGGCGCGGAGCGGTGCCGTCCAGCGCTCGAAGTTCGCC
pbe3_05_7186	e3 genome (GCA_001049375.1, Swedish University of Agricultural Sciences)	OVEO01000005.1	7186	GAAGGTGACCAAGTTCATGCTGCGGCGGACCTCCAGAATGTA	GAAGGTCGGAGTCAACGGATTCGGCGGACCTCCAGAATGTC	ACTGGGTTGCAGACGTTGAAGATGA	CGTCATGGTCCTGATGCAAGCACTGGGTTGCAGACGTTGAAGATGACGTCGTGTGTCGCC[T/G]ACATTCTGGAGGTCCGCCGCTACTTACGAACTCTCTGGCCGTCTGCAGTGATGGGCTGCG
pbe3_05_888910	e3 genome (GCA_001049375.1, Swedish University of Agricultural Sciences)	OVEO01000005.1	888910	GAAGGTGACCAAGTTCATGCTCCCTGCGTAAGTCCACGCGA	GAAGGTCGGAGTCAACGGATTCCTGCGTAAGTCCACGCGG	CGTCGGCCTCGTTGGCATCA	GACAGACGCCCAGGGCGCCACGTACCCAGATCCAGGCTGTTCCCTGCGTAAGTCCACGCG[A/G]TGGACGCCCAACGTGACACGGAACGAACCGTGATGCCAACGAGGCCGACGACGGCCCCGG
pbe3_06_122054	e3 genome (GCA_001049375.1, Swedish University of Agricultural Sciences)	OVEO01000006.1	122054	GAAGGTGACCAAGTTCATGCTATCCGCTGCGCCGCATCTC	GAAGGTCGGAGTCAACGGATTGAAATCCGCTGCGCCGCATCTA	GGTGACCCGTCCCTGCACA	TCCGCATGTGACGCATGCTGCTGCTGCAGCTCTGCGGCGGAAATCCGCTGCGCCGCATCT[C/A]TTGCCTGCTCGATGTGCAGGGACGGGTCACCGATCCAGCCGACCAATCGCGCAGCATTGA
pbe3_06_1387752	e3 genome (GCA_001049375.1, Swedish University of Agricultural Sciences)	OVEO01000006.1	1387752	GAAGGTGACCAAGTTCATGCTGGTGCTCCGCGACCAATGTCT	GAAGGTCGGAGTCAACGGATTGTGCTCCGCGACCAATGTCC	CACCGGCGTCTCCCTACCT	GCGGGGCGTCGTCGTTGTTGGTGTTGTTCGGGCAGCAGCCGGTGCTCCGCGACCAATGTC[T/C]GGCAAAGCAGGTAGGGAGACGCCGGTGACGACCTGGGCGGCTCGCCGGGGACTGGACTGA
pbe3_06_965611	e3 genome (GCA_001049375.1, Swedish University of Agricultural Sciences)	OVEO01000006.1	965611	GAAGGTGACCAAGTTCATGCTGAAATTGACATAGGGACCGCCTGT	GAAGGTCGGAGTCAACGGATTAAATTGACATAGGGACCGCCTGC	CCGTACATAATCATCTGGCTGGGTA	CCTGCCGTCTGACCCCGTACATAATCATCTGGCTGGGTACCCTGTCAATCCGCAACCGCG[A/G]CAGGCGGTCCCTATGTCAATTTCCACGACGTTCGACGTCGTAGCGAAGGTATACGTATAA
pbe3_07_1113387	e3 genome (GCA_001049375.1, Swedish University of Agricultural Sciences)	OVEO01000007.1	1113387	GAAGGTGACCAAGTTCATGCTAATTCGGACGGCGCTGTAAGCA	GAAGGTCGGAGTCAACGGATTTCGGACGGCGCTGTAAGCC	GTTGGGTCGTGGAGGTCACCA	CCGGCACCGCCTGCGAAAGGACCTGCTCCACATGGTGCCAATTCGGACGGCGCTGTAAGC[A/C]AAGACGCGTTGCGGCCGGCCCCTACCGGTGGTGACCTCCACGACCCAACGGATCGTCCAC
pbe3_07_123321	e3 genome (GCA_001049375.1, Swedish University of Agricultural Sciences)	OVEO01000007.1	123321	GAAGGTGACCAAGTTCATGCTGAAGTTGGCGACCTGCGTCTTG	GAAGGTCGGAGTCAACGGATTGAAGTTGGCGACCTGCGTCTTT	CGCGGTATGGCCGTCGACA	CAACAAAGCGGTCGCCATGCGCGGTATGGCCGTCGACATCCTCCTGGCGCTGGTCTCGCC[C/A]AAGACGCAGGTCGCCAACTTCCGCAACCTCGGGCGCCTGCCGACGCGTTCCGACATGTAC
pbe3_07_685347	e3 genome (GCA_001049375.1, Swedish University of Agricultural Sciences)	OVEO01000007.1	685347	GAAGGTGACCAAGTTCATGCTGAGCTGCATCATTAGAATAGCGCC	GAAGGTCGGAGTCAACGGATTCGAGCTGCATCATTAGAATAGCGCA	ACGCAAAGATGATCTTGCGTATCATTTCTT	TCCATGCGGAGAGGATAACGCGATTGGCTTACGTCACGAGCTGCATCATTAGAATAGCGC[C/A]GAACGCGACGAAGAAATGATACGCAAGATCATCTTTGCGTAGCCCAATAAGAAAGTAGAC
pbe3_08_1014200	e3 genome (GCA_001049375.1, Swedish University of Agricultural Sciences)	OVEO01000008.1	1014200	GAAGGTGACCAAGTTCATGCTGACGTGCTGGACGCACTGTG	GAAGGTCGGAGTCAACGGATTCGACGTGCTGGACGCACTGTA	CGCGATCGAAGGATGAAAGAATCGA	GACATCGACGCCCCTAACGCGATCGAAGGATGAAAGAATCGAAGAACGTTCGTGGCGGTG[C/T]ACAGTGCGTCCAGCACGTCGGCTTTCAGGGAATTGTACTTGTGGAATCTCATACTGGCCA
pbe3_08_25384	e3 genome (GCA_001049375.1, Swedish University of Agricultural Sciences)	OVEO01000008.1	25384	GAAGGTGACCAAGTTCATGCTTATATCCGGCATCACAGCAAGCCA	GAAGGTCGGAGTCAACGGATTCCGGCATCACAGCAAGCCG	CGACGACGACGCTCGACGTA	CAGCGGCCTCGCCTTCCGGGTGTTCTACTCGACACAGTATATCCGGCATCACAGCAAGCC[A/G]CTGTACGTCGAGCGTCGTCGTCGGTTTCCCGCCTGCTAATCGTGCCGTTGTTCAGGTACA
pbe3_08_442242	e3 genome (GCA_001049375.1, Swedish University of Agricultural Sciences)	OVEO01000008.1	442242	GAAGGTGACCAAGTTCATGCTCGTTGACAGACCAGACGGGC	GAAGGTCGGAGTCAACGGATTGCGTTGACAGACCAGACGGGA	GAATGGCAGTATTCGCTCATAGGCA	GTGTACGAACCGTCGGTCGCACGAATGGCAGTATTCGCTCATAGGCAGCCTCTCTCACGC[G/T]CCCGTCTGGTCTGTCAACGCAAAATCTCCGTCGACGGGCCCGATATCTGCTGGTCTGAAT
pbe3_08_9638	e3 genome (GCA_001049375.1, Swedish University of Agricultural Sciences)	OVEO01000008.1	9638	GAAGGTGACCAAGTTCATGCTACTGCACCTTGACGATAGGTACAAG	GAAGGTCGGAGTCAACGGATTGTACTGCACCTTGACGATAGGTACAAA	CGTCCAGCGCGTCAGAGGA	GCAGACCAGTGACGTCCAGCGCGTCAGAGGACGCCTGGATGACTGTGCAGCAGGCGATGA[C/T]TTGTACCTATCGTCAAGGTGCAGTACGATCTCGCAGACCTGGCGGAAACGTCGCCTGGCG
pbe3_09_1228049	e3 genome (GCA_001049375.1, Swedish University of Agricultural Sciences)	OVEO01000009.1	1228049	GAAGGTGACCAAGTTCATGCTGTGCGCGTCCTGAAATAGGAATC	GAAGGTCGGAGTCAACGGATTAGGTGCGCGTCCTGAAATAGGAATT	CAGCTCTGGCCCGACCGAA	GGCGCTCCACGGTCAGCTCTGGCCCGACCGAAAACGGCGCAGTCGACAGGTTGGGCCCCG[G/A]ATTCCTATTTCAGGACGCGCACCTGCTTGCATCGGTTGGGCTTCCGGTTGGTGCGAATCT
pbe3_09_298735	e3 genome (GCA_001049375.1, Swedish University of Agricultural Sciences)	OVEO01000009.1	298735	GAAGGTGACCAAGTTCATGCTCGCTTTTCTTGGCCGTTGCTAATC	GAAGGTCGGAGTCAACGGATTCCGCTTTTCTTGGCCGTTGCTAATT	GCTTATATGACAACGTAGAAACGTGTTCTT	CTAGCGGTCAGCTTATATGACAACGTAGAAACGTGTTCTTACGCTCTCCTCAGAGGTTGA[G/A]ATTAGCAACGGCCAAGAAAAGCGGCGATATTCGCGAAGTCGCAGACTGCTGCCGCGCCAT
pbe3_09_769197	e3 genome (GCA_001049375.1, Swedish University of Agricultural Sciences)	OVEO01000009.1	769197	GAAGGTGACCAAGTTCATGCTGACTTACACGACGGCGCCCT	GAAGGTCGGAGTCAACGGATTACTTACACGACGGCGCCCG	CATGCACCATTTTGCAGGCGCAAAA	CGCTACATAGTTCGAACGGACGTGAGCATGCACCATTTTGCAGGCGCAAAACAAGTCGTA[A/C]GGGCGCCGTCGTGTAAGTCCGTGGCGGAGTCCGCCGTAAGCCCGCTCCAGTGGTGTGCCG
pbe3_10_1218781	e3 genome (GCA_001049375.1, Swedish University of Agricultural Sciences)	OVEO01000010.1	1218781	GAAGGTGACCAAGTTCATGCTCGCAAGGCTGCTCTGCACGAT	GAAGGTCGGAGTCAACGGATTGCAAGGCTGCTCTGCACGAC	GTTCGTTTTGAGACTGCTCAGGACA	GTAGGCCATCGACGACGACGTGATGTTCGTTTTGAGACTGCTCAGGACACGCTGGGCGAC[A/G]TCGTGCAGAGCAGCCTTGCGATTCGAGGCGCTGTGCGCGAGAACGTCGACGACATCGCCG
pbe3_10_831142	e3 genome (GCA_001049375.1, Swedish University of Agricultural Sciences)	OVEO01000010.1	831142	GAAGGTGACCAAGTTCATGCTGAATGGCGACATTGTAACTTCATCTTGT	GAAGGTCGGAGTCAACGGATTAATGGCGACATTGTAACTTCATCTTGC	CGTCTGCGGACGCAGGCAA	GTGTGATACATGTAGGGTAGCGTGTGTGGCGTCGAATGGCGACATTGTAACTTCATCTTG[T/C]AGATGTGCTGTTTGCCTGCGTCCGCAGACGAACTGACTGGGCATACCACGTCCCCGGTAC
pbe3_11_1013855	e3 genome (GCA_001049375.1, Swedish University of Agricultural Sciences)	OVEO01000011.1	1013855	GAAGGTGACCAAGTTCATGCTGCCCCAATACAGTCATCATAACAGG	GAAGGTCGGAGTCAACGGATTGCCCCAATACAGTCATCATAACAGC	GATGGTAACGATGGTCTTGAACGCA	GCCCGAAACGTAGATGACGAGGTTACCGAACCTGACGCCCCAATACAGTCATCATAACAG[G/C]TCCAGCTTTGCGTTCAAGACCATCGTTACCATCGGACATCTTTCGCGCATTCCTGATTTG
pbe3_11_258884	e3 genome (GCA_001049375.1, Swedish University of Agricultural Sciences)	OVEO01000011.1	258884	GAAGGTGACCAAGTTCATGCTCTCCGCCGTACCGTTGGTAG	GAAGGTCGGAGTCAACGGATTGCTCCGCCGTACCGTTGGTAT	AGCAAACATGAGACACGCCTGATCA	AGCGGTACACAGCAAACATGAGACACGCCTGATCAGAACGGGGGCAGCGCGTTCGGTGAC[C/A]TACCAACGGTACGGCGGAGCCATCTCCGACGGCAACTCGCAAGGCACGCAGCCACAGCGG
pbe3_11_36019	e3 genome (GCA_001049375.1, Swedish University of Agricultural Sciences)	OVEO01000011.1	36019	GAAGGTGACCAAGTTCATGCTATGGAGGCGCACGCTACGC	GAAGGTCGGAGTCAACGGATTATGGAGGCGCACGCTACGG	CGTCGGCCGCAGCCTGTTT	GTCGTTGCCGTCAGACTCAGCGTCGGCCGCAGCCTGTTTGGCGACCTGCTCGCGATGCGC[G/C]CGTAGCGTGCGCCTCCATTGCAGGAGTTGCTTGAAATCCCTGCGTCCGAGCACCTTCAGG
pbe3_11_689016	e3 genome (GCA_001049375.1, Swedish University of Agricultural Sciences)	OVEO01000011.1	689016	GAAGGTGACCAAGTTCATGCTTTTTCTGCAGGTGATGCACCTTCAC	GAAGGTCGGAGTCAACGGATTGTTTTCTGCAGGTGATGCACCTTCAA	CGGTCGCCTGCAGGCAGAA	ATCACACGAGGAAAACGTATGACAGACCTTTGACGGTTTTCTGCAGGTGATGCACCTTCA[C/A]TAGAGCCTGATCTCTAGCTGCAGACGCTTCTGCCTGCAGGCGACCGGCCTCCATCAGCTG
pbe3_12_1091027	e3 genome (GCA_001049375.1, Swedish University of Agricultural Sciences)	OVEO01000012.1	1091027	GAAGGTGACCAAGTTCATGCTCGGTGAGGCCCTCGAAACC	GAAGGTCGGAGTCAACGGATTGCGGTGAGGCCCTCGAAACA	CCCGACCCCGTCGTCAACT	ACCAGATCCGGCTGGCCCGACCACGAAAACATTCCCGACCCCGTCGTCAACTGCCGATTT[G/T]GTTTCGAGGGCCTCACCGCCACCGGCTCCGTCCGCACGGCACGCGCGTCCGTACGCGAAA
pbe3_12_461893	e3 genome (GCA_001049375.1, Swedish University of Agricultural Sciences)	OVEO01000012.1	461893	GAAGGTGACCAAGTTCATGCTGCGGAGTTATGCGGGTTGTCGA	GAAGGTCGGAGTCAACGGATTCGGAGTTATGCGGGTTGTCGG	CCTCCATTGGCGCCGTCACA	TGTCGGCTCAGGAGACGGGGTCGTCACTTCAGGAAGCGAGCGGAGTTATGCGGGTTGTCG[A/G]CGCTGGCGCCGACGGCTGTGACGGCGCCAATGGAGGGAATGGACGCGGAGACAGGCTGAC
pbe3_12_853969	e3 genome (GCA_001049375.1, Swedish University of Agricultural Sciences)	OVEO01000012.1	853969	GAAGGTGACCAAGTTCATGCTATCCTCCAGGTCGTCAAGCAGTTA	GAAGGTCGGAGTCAACGGATTCCTCCAGGTCGTCAAGCAGTTG	GCGAGGGGGACGTGGAACT	CGCCAACGGGGTCCCATTGACAACGGCGAGGGGGACGTGGAACTCGGTCATCAGCTGCTC[T/C]AACTGCTTGACGACCTGGAGGATCTGCCCCCACACCGCCTGGTACCTGCGATGGAACGAC
pbe3_13_1057812	e3 genome (GCA_001049375.1, Swedish University of Agricultural Sciences)	OVEO01000013.1	1057812	GAAGGTGACCAAGTTCATGCTCCGATCGACAATGCGACCGCT	GAAGGTCGGAGTCAACGGATTCGATCGACAATGCGACCGCC	CCCTGCATCGGCGTCGACA	CCCGTTGTCGTCGCCTGTCGATGCGTAACGGCGCCCTGCATCGGCGTCGACAGTGGCGAC[A/G]GCGGTCGCATTGTCGATCGGTGCATCGGAATCGACGACAACCGCGGTGGAGGCGTTCCGG
pbe3_13_25366	e3 genome (GCA_001049375.1, Swedish University of Agricultural Sciences)	OVEO01000013.1	25366	GAAGGTGACCAAGTTCATGCTCCGTATATGCCGAGGATGGCG	GAAGGTCGGAGTCAACGGATTAACCGTATATGCCGAGGATGGCA	GGCAGCCGGTGTCACAGGT	GTTAGCGGTTCCGTTCCGCAGGTTGACGTACTGAACTCAACCGTATATGCCGAGGATGGC[G/A]ATTGTCACGACAGCCTGCACCACGAGCAGACCTGTGACACCGGCTGCCGACACGCTGTTG
pbe3_13_443915	e3 genome (GCA_001049375.1, Swedish University of Agricultural Sciences)	OVEO01000013.1	443915	GAAGGTGACCAAGTTCATGCTCCTTGGCAGCGTACCTGGC	GAAGGTCGGAGTCAACGGATTGCCTTGGCAGCGTACCTGGA	GCCGAATAGTGGTGCTTAAGTCACT	GCTTCACTCGCACAACAACTCGATTGCGTTCTATGCCAAGAGCCTTGGCAGCGTACCTGG[C/A]GTAGAGTGACTTAAGCACCACTATTCGGCACAATGTGACTCCCGACATTACGTTTGCGCC
pbe3_14_418417	e3 genome (GCA_001049375.1, Swedish University of Agricultural Sciences)	OVEO01000014.1	418417	GAAGGTGACCAAGTTCATGCTGACTACCACCTCGTCGTCGAC	GAAGGTCGGAGTCAACGGATTCGACTACCACCTCGTCGTCGAT	ACGGCAGCCCGCACGAGTA	GACGACGTACGGCGACGCGTCCGCGAAGGCGCCTGCGCGCGACTACCACCTCGTCGTCGA[C/T]TACTCGTGCGGGCTGCCGTCGCAGATCAACGCGACCCGATACAACGCGTCGGCGTTCGAG
pbe3_14_933358	e3 genome (GCA_001049375.1, Swedish University of Agricultural Sciences)	OVEO01000014.1	933358	GAAGGTGACCAAGTTCATGCTGCGTTCTTCGCTATCCCCTGCA	GAAGGTCGGAGTCAACGGATTCGTTCTTCGCTATCCCCTGCG	GCTCCACGACACGGCGTAGT	TGCTCAACCCCGTCGTACTGGGCCCGGCCAAGACGGAAGGCGTTCTTCGCTATCCCCTGC[A/G]GGCCGACTACGCCGTGTCGTGGAGCTCCCACCTGGATGTCGCCGAAGTCATCGAGAAACT
pbe3_14_95066	e3 genome (GCA_001049375.1, Swedish University of Agricultural Sciences)	OVEO01000014.1	95066	GAAGGTGACCAAGTTCATGCTCACATCGACGCATGGGGGACT	GAAGGTCGGAGTCAACGGATTCATCGACGCATGGGGGACC	AGGCGCAGCGCCCGATACA	GAAGCGCCTGGTCCCGCTCGTGTTCTAACATGGTCATTCCCACATCGACGCATGGGGGAC[T/C]CATGCCTGTATCGGGCGCTGCGCCTGCCCGGCGACCCATGCTACTTCTTTGCTGCCCGGC
pbe3_15_195786	e3 genome (GCA_001049375.1, Swedish University of Agricultural Sciences)	OVEO01000015.1	195786	GAAGGTGACCAAGTTCATGCTGCGGCACTCGTGAACCCAGA	GAAGGTCGGAGTCAACGGATTCGGCACTCGTGAACCCAGG	CCATGCGGGCCCATGTCGA	AGTTTGGTCAGCCGGTTCACGATCGCCAGGCAGGACACGCGGCGGCACTCGTGAACCCAG[A/G]TCGACATGGGCCCGCATGGGCTGATATCACGGCGGATGACGACGACGTGGCCGCTGGCCG
pbe3_15_305134	e3 genome (GCA_001049375.1, Swedish University of Agricultural Sciences)	OVEO01000015.1	305134	GAAGGTGACCAAGTTCATGCTCCCTTTTATGGCAATGTGACCCGTTT	GAAGGTCGGAGTCAACGGATTCCTTTTATGGCAATGTGACCCGTTG	TCCATTGTAATGTTGCCCGTCTGCA	CGACGTTCGACGGTGTGGTAGGTCATACAATATGGCCCTTTTATGGCAATGTGACCCGTT[T/G]ATGAGAACGGTCCGACTGCAGACGGGCAACATTACAATGGATTCCAGTGGTGACCGACCG
pbe3_15_46372	e3 genome (GCA_001049375.1, Swedish University of Agricultural Sciences)	OVEO01000015.1	46372	GAAGGTGACCAAGTTCATGCTCCAGCAGGGCATGACATCGTCA	GAAGGTCGGAGTCAACGGATTCAGCAGGGCATGACATCGTCC	CGTACCCAGGCGTGTACCCT	AGCGCTGTACGCGTACCCAGGCGTGTACCCTGTTTCCCCGTTGCAGATGCACGACGTGCT[T/G]GACGATGTCATGCCCTGCTGGCAGACGACTTGCTGGACGCCATTGGCGCCGCAGTCGTAG
pbe3_15_858423	e3 genome (GCA_001049375.1, Swedish University of Agricultural Sciences)	OVEO01000015.1	858423	GAAGGTGACCAAGTTCATGCTGACGTTCGAAGGCCGTTATAAACAC	GAAGGTCGGAGTCAACGGATTCGACGTTCGAAGGCCGTTATAAACAA	GTTGCCGTTGCTGACGTATCTGTA	GCTTACCGCCCGGCGTCTTTTCAGCGTTGCCGTTGCTGACGTATCTGTACGCCGGGCCCT[G/T]TGTTTATAACGGCCTTCGAACGTCGCTCAGACCTGAGACCTGGTTAGGGACCTCGCGCGA
pbe3_17_257333	e3 genome (GCA_001049375.1, Swedish University of Agricultural Sciences)	OVEO01000017.1	257333	GAAGGTGACCAAGTTCATGCTCGCCTGCATCATCGTCGAGC	GAAGGTCGGAGTCAACGGATTCCGCCTGCATCATCGTCGAGT	GCGTCCACACGGGACAGCT	CATTAGTGCCAATCGGTGCTGAGCAGACAAATGCAATCCACCGCCTGCATCATCGTCGAG[C/T]TCCCCCAGCTGTCCCGTGTGGACGCCGCCAGCGCCAACCGCGGCGACCATCGCGGCATTG
pbe3_17_468725	e3 genome (GCA_001049375.1, Swedish University of Agricultural Sciences)	OVEO01000017.1	468725	GAAGGTGACCAAGTTCATGCTGACGTCATGCATGTCGACCCC	GAAGGTCGGAGTCAACGGATTGGACGTCATGCATGTCGACCCA	TCCCGCCGCGCGCGATATA	AGATGGCAGACCCGTGCCTGCCGTCTCAGGCTATTTGTGGGACGTCATGCATGTCGACCC[C/A]TGACGCGATATATCGCGCGCGGCGGGAAAACCGACTCGAGTCACAGCGGCCAGAGGTACG
pbe3_17_565907	e3 genome (GCA_001049375.1, Swedish University of Agricultural Sciences)	OVEO01000017.1	565907	GAAGGTGACCAAGTTCATGCTCGGTACCGTGTCGAGCAGTGT	GAAGGTCGGAGTCAACGGATTGGTACCGTGTCGAGCAGTGC	TTCGGTAGCGTATCCCTGACGT	CATCGCGCTCAACGTTCGGTAGCGTATCCCTGACGTCGGTCGCGTTCGGGCGCGGGTCAG[A/G]CACTGCTCGACACGGTACCGCCTGCTGTGGAACAAAGCGTTCTTCAGCGTACGCCGCGAA
pbe3_18_117986	e3 genome (GCA_001049375.1, Swedish University of Agricultural Sciences)	OVEO01000018.1	117986	GAAGGTGACCAAGTTCATGCTCCTGGTCATGTCCTCGTCAAGG	GAAGGTCGGAGTCAACGGATTCCTGGTCATGTCCTCGTCAAGA	GCCTGGACAGCGGACAGCA	AGCTGGGGGTAACGCGTTCAGGAACGCGGCGCCGGCCTGGACAGCGGACAGCAGGGACGC[C/T]CTTGACGAGGACATGACCAGGGAGACCAGGTCTGCCGGCGTCGTCGTCGTTGTCGATGGC
pbe3_18_204665	e3 genome (GCA_001049375.1, Swedish University of Agricultural Sciences)	OVEO01000018.1	204665	GAAGGTGACCAAGTTCATGCTGCTCCCCACACAGGTCGTC	GAAGGTCGGAGTCAACGGATTGCTCCCCACACAGGTCGTG	CCCCGCAGCACAGGACAGA	CATCGCGCAACGGGATCAACGCCTTGCAACGCTGTCGACGTTGCTCCCCACACAGGTCGT[C/G]GAACGTCTGTCCTGTGCTGCGGGGCGGTGCTTGCTTACTGTGTCGTGCTGGTGCATGGTG
pbe3_18_302841	e3 genome (GCA_001049375.1, Swedish University of Agricultural Sciences)	OVEO01000018.1	302841	GAAGGTGACCAAGTTCATGCTGATCGCGCTCGCTTTGAAATTTGCAA	GAAGGTCGGAGTCAACGGATTATCGCGCTCGCTTTGAAATTTGCAG	GTCGGTGCCGGGTCATCCT	TGCTGTCTTTGCGGGCACCTCCTGCCTTCCCCCTCGTCGGTGCCGGGTCATCCTGCCGGT[T/C]TGCAAATTTCAAAGCGAGCGCGATCCACTTCACGCACTACAAATATTGCGCGGCTGGGCG
pbe3_18_417110	e3 genome (GCA_001049375.1, Swedish University of Agricultural Sciences)	OVEO01000018.1	417110	GAAGGTGACCAAGTTCATGCTTATTCGGCGCAGGGTCGGC	GAAGGTCGGAGTCAACGGATTGATATTCGGCGCAGGGTCGGT	TACTGTCAACGTGCAGAGTACCACA	CCACGTCGTCGTCTGCGTACTGTCAACGTGCAGAGTACCACACTGTGCTGCGCCCGATCG[G/A]CCGACCCTGCGCCGAATATCTCTGTACGACCTGGTTACGTACCCGGACGACCGGTTGTTA
pbe3_18_615057	e3 genome (GCA_001049375.1, Swedish University of Agricultural Sciences)	OVEO01000018.1	615057	GAAGGTGACCAAGTTCATGCTCTGAAGCACGCACGACAGCGA	GAAGGTCGGAGTCAACGGATTGAAGCACGCACGACAGCGC	ACTGTATTCGACGTACGGGTGGTAA	TCAACGCACCGCAAGTCCACAACTGTATTCGACGTACGGGTGGTAAGCGGAGGCGGCGGC[T/G]CGCTGTCGTGCGTGCTTCAGCTTCTAGGAGATGGCGTATATATCGTCCGGCGCGAACTCT
pbe3_20_133720	e3 genome (GCA_001049375.1, Swedish University of Agricultural Sciences)	OVEO01000020.1	133720	GAAGGTGACCAAGTTCATGCTGTCAGCGGGCGGTGGATAC	GAAGGTCGGAGTCAACGGATTGTCAGCGGGCGGTGGATAG	TATGGGCGGGCCGCCATCT	TAGATCACGCCGGTCCCTGTCGACGACGACGACGACGACGACGTCAGCGGGCGGTGGATA[C/G]AGATGGCGGCCCGCCCATAGATACGGACCGTAGCGATGGGCAAAGATGCCAGCGGCGAGC
pbe3_20_337302	e3 genome (GCA_001049375.1, Swedish University of Agricultural Sciences)	OVEO01000020.1	337302	GAAGGTGACCAAGTTCATGCTGAAGAGGACGAATACGGTGACAACA	GAAGGTCGGAGTCAACGGATTAAGAGGACGAATACGGTGACAACG	GCGCGGTCGAGCGTCATGA	CTTTGGTGAAATTGGCCTTCTCGATGATGCCGTGCCGAAGAGGACGAATACGGTGACAAC[A/G]GTTACCCGTTGCGTGTTCATGACGCTCGACCGCGCCCACTTCCGGCGACTGTTCGCTGAC
pbe3_20_54002	e3 genome (GCA_001049375.1, Swedish University of Agricultural Sciences)	OVEO01000020.1	54002	GAAGGTGACCAAGTTCATGCTGTGAACAGGCGGTAGTAGTCATAGAT	GAAGGTCGGAGTCAACGGATTTGAACAGGCGGTAGTAGTCATAGAC	ACGCACCTTCAACGTTCCCATAAGT	GTCCATGCAGACCTTCTTTCCACGCACCTTCAACGTTCCCATAAGTTGAACGACTGTCAA[A/G]TCTATGACTACTACCGCCTGTTCACGCGCTAGTACTCCACCTTCCCGACGTCTCTCTCCC
pbe3_20_637994	e3 genome (GCA_001049375.1, Swedish University of Agricultural Sciences)	OVEO01000020.1	637994	GAAGGTGACCAAGTTCATGCTGTTGGAGCGTGCCTCACCTG	GAAGGTCGGAGTCAACGGATTGTTGGAGCGTGCCTCACCTC	CGGACGCTGGAGGAACGCA	CCGATAGCGTGCAAATGGCCGCTGAGACCGCAATGGACCGGACGCTGGAGGAACGCACGG[C/G]AGGTGAGGCACGCTCCAACGCATGCGACACGACCAGCTGGGACAGCGGAAACCCTGCAAA

## Sheet: Table S4
NO.	DNA Templates
1	H2O
2	Uninoculated root
3	Uninoculated root
4	AB25-SPI-03
5	AB25-SPI-01
6	AB25-SPI-02
7	AB25-SPI-04
8	AB25-SPI-05
9	AB15
10	AB11
11	AB13
12	AB17
13	AB25
14	AB16
15	AB22
16	AB20
17	AB30
18	AB31
19	AB32
20	SK07
21	SK01
22	SK10
23	AB35
24	AB27
